# Supplementary material for: A Holistic Approach from Systems Biology Reveals the Direct Influence of the Quorum-Sensing Phenomenon on Pseudomonas aeruginosa Metabolism to Pyoverdine Biosynthesis
Source: Metabolites. 2023 May 16;13(5):659. doi: 10.3390/metabo13050659 (PMC10224149; doi:10.3390/metabo13050659)
Supplement: Supplementary file 1 [file metabolites-13-00659-s001.zip]

Archive with 1 entries (1 files):
- metabolites-2326047-supplementary file.pdf
